# Supplementary material for: Potentiometric Solid-Contact K+ Ion-Selective Electrodes Based on the KMnFe(CN)6 Transducer
Source: Membranes (Basel). 2026 Apr 29;16(5):156. doi: 10.3390/membranes16050156 (PMC13208133; doi:10.3390/membranes16050156)
Supplement: Supplementary file 1 [file membranes-16-00156-s001.zip]

Archive with 1 entries (1 files):
- membranes-4230603-supplementary.pdf
